# Supplementary material for: Comparative Genomics of an Emerging Multidrug-Resistant blaNDM-Carrying ST182 Lineage in Enterobacter cloacae Complex
Source: Antibiotics (Basel). 2024 Jun 8;13(6):535. doi: 10.3390/antibiotics13060535 (PMC11200890; doi:10.3390/antibiotics13060535)
Supplement: Supplementary file 1 [file antibiotics-13-00535-s001.zip]

Archive with 1 entries (1 files):
- antibiotics-3037667-supplementary.pdf
